# Supplementary material for: Oral Microbiome: A Review of Its Impact on Oral and Systemic Health
Source: Microorganisms. 2024 Aug 29;12(9):1797. doi: 10.3390/microorganisms12091797 (PMC11434369; doi:10.3390/microorganisms12091797)
Supplement: Supplementary file 1 [file microorganisms-12-01797-s001.zip]

Archive with 1 entries (1 files):
- microorganisms-3110227-supplementary.pdf
